# Supplementary material for: Comparative Assessment of Diverse Green Manure Species for Enhancing Soil Quality, Microbial Communities, and Earthworm Growth in Fallow Paddy Fields
Source: Microorganisms. 2026 Apr 12;14(4):870. doi: 10.3390/microorganisms14040870 (PMC13119160; doi:10.3390/microorganisms14040870)
Supplement: Supplementary file 1 [file microorganisms-14-00870-s001.zip]

Archive with 1 entries (1 files):
- microorganisms-4206115-supplementary.pdf
